# Supplementary material for: Astragaloside IV-PESV inhibits prostate cancer tumor growth by restoring gut microbiota and microbial metabolic homeostasis via the AGE-RAGE pathway
Source: BMC Cancer. 2024 Apr 15;24:472. doi: 10.1186/s12885-024-12167-z (PMC11017490; doi:10.1186/s12885-024-12167-z)
Supplement: Supplementary file 2 — Supplementary Table S1: Gut microbiota at phylum level and genus level [file 12885_2024_12167_MOESM2_ESM.xlsx]

## Sheet: Sheet1
Class	C	C	C	C	C	C	C	C	C	C	I+P	I+P	I+P	I+P	I+P	I+P	I+P	I+P	I+P	I+P	IV	IV	IV	IV	IV	IV	IV	IV	IV	IV	PESV	PESV	PESV	PESV	PESV	PESV	PESV	PESV	PESV	PESV
Taxonomy	C-1	C-10	C-2	C-3	C-4	C-5	C-6	C-7	C-8	C-9	I+P-1	I+P-10	I+P-2	I+P-3	I+P-4	I+P-5	I+P-6	I+P-7	I+P-8	I+P-9	IV-1	IV-10	IV-2	IV-3	IV-4	IV-5	IV-6	IV-7	IV-8	IV-9	PESV-1	PESV-10	PESV-2	PESV-3	PESV-4	PESV-5	PESV-6	PESV-7	PESV-8	PESV-9
p__Acidobacteriota	0	0	0	0	0	0	0	0	0	2	0	2	0	24	0	0	0	0	0	5	0	0	0	0	0	22	0	0	0	0	0	0	0	0	3	0	0	0	2	0
p__Actinobacteriota	871	741	653	734	1013	3839	550	2575	1323	1242	1762	2297	2025	3078	1488	1441	889	881	1127	977	1055	1824	852	700	1462	1694	1026	2440	3414	1821	926	1991	1033	1639	1428	766	766	687	718	1344
p__Armatimonadota	0	0	0	0	0	0	0	0	0	0	2	5	3	15	0	0	0	0	5	0	0	0	0	0	0	40	0	0	2	0	9	5	5	3	0	0	0	0	0	0
p__Bacteroidota	88024	75131	27641	57781	66372	43342	32850	60460	90854	53628	57702	47894	64287	64200	63410	61958	34754	40592	46072	47222	57202	83323	65552	13693	41685	71327	40824	55674	45323	74002	18052	51779	38793	65733	34057	61989	25550	54121	29217	67027
p__Campilobacterota	11	8	24	7	5	20	12	12	13	5	78	0	6	141	9	8	0	5	9	2	16	13	9	124	9	311	548	22	9	12	94	4	505	3	7	0	177	0	9	146
p__Chloroflexi	0	0	0	0	0	0	0	0	0	0	3	0	0	12	2	0	0	0	0	0	0	0	0	0	0	16	0	0	0	0	0	0	0	0	0	0	0	0	0	0
p__Cyanobacteria	11	0	0	0	4	0	0	0	18	3	0	0	8	68	10	5	7	0	0	5	0	11	17	0	0	6	7	8	15	25	20	0	0	0	4	0	0	0	0	3
p__Deferribacterota	71	575	1362	601	99	5	1212	48	19	73	30	17	34	5	40	91	1305	52	331	89	51	101	689	0	88	13	85	47	24	96	1229	100	86	57	133	61	1129	469	741	25
p__Deinococcota	0	0	0	0	0	0	0	0	0	0	0	0	0	0	0	0	0	0	0	0	0	0	0	0	0	2	2	0	0	0	0	0	0	0	0	0	0	0	0	0
p__Desulfobacterota	3	0	6	5	0	5	8	9	6	3	0	0	9	36	3	9	0	0	0	0	0	6	0	3	0	18	10	4	2	7	42	0	41	0	0	0	0	0	3	29
p__Elusimicrobiota	0	0	0	0	0	0	0	0	0	0	0	0	0	0	0	0	0	0	0	0	0	0	0	0	0	0	0	0	0	0	0	0	0	0	0	0	0	0	0	3
p__Euryarchaeota	0	0	0	0	0	0	0	0	0	0	0	0	0	11	0	0	0	0	0	0	0	0	0	0	0	0	0	0	0	0	6	0	0	0	0	0	0	0	0	0
p__Firmicutes	73770	64653	151177	91010	101147	113694	93384	99012	71415	103473	91645	70731	87074	71370	83489	64666	132101	77351	102337	90510	62660	84471	89769	30833	111597	53818	107544	107258	118209	71223	96775	114491	114966	73536	111113	73326	120881	88916	117463	85213
p__Fusobacteriota	0	0	0	4	9	6	0	13	12	8	7	13	71	1129	104	193	29	106	21	0	49	2	7	0	5	53	14	9	38	6	320	11	16	62	6	19	9	3	46	16
p__Gemmatimonadota	0	0	0	0	0	0	0	0	0	0	0	0	0	0	0	0	0	0	0	0	0	0	0	0	0	0	0	0	2	0	0	0	0	0	0	0	0	0	0	0
p__Halobacterota	0	0	0	0	0	0	0	0	0	0	0	0	0	0	0	3	0	0	0	0	0	0	0	0	0	0	0	0	0	0	0	0	0	0	0	0	0	0	0	0
p__Nitrospirota	0	0	0	0	0	0	0	0	0	0	0	0	0	2	0	0	0	0	0	0	0	0	0	0	0	0	0	0	0	0	0	0	0	0	0	0	0	0	0	0
p__Patescibacteria	51	98	69	88	196	502	76	84	164	95	146	37	121	158	60	31	41	27	70	33	140	491	249	102	354	196	120	195	458	459	73	51	56	59	67	21	45	20	38	55
p__Planctomycetota	0	0	0	0	0	0	0	0	0	0	0	0	0	6	0	0	0	2	0	0	0	0	0	0	0	22	0	0	0	0	0	0	3	3	0	0	0	3	5	0
p__Proteobacteria	2762	175	60	99	122	443	55	148	2542	112	113	17312	246	2175	234	11080	164	494	181	176	306	127	39	472	41	2256	4675	136	108	199	616	340	72	151	203	213	167	431	194	162
p__Spirochaetota	0	0	0	0	0	0	0	0	0	0	0	0	27	887	87	73	4	3	0	0	0	0	0	0	0	0	0	0	0	0	504	0	3	10	0	2	0	0	0	0
p__Synergistota	0	0	0	0	0	0	0	0	0	0	0	0	2	33	6	8	0	7	0	0	0	0	0	0	0	0	0	0	0	0	18	0	0	5	0	0	0	0	0	0
p__Verrucomicrobiota	24	32	36	29	23	36	28	55	36	57	5	3	15	115	13	9	6	4	0	9	23	41	38	0	41	123	55	49	45	51	33	6	6	7	3	2	8	0	20	8
Class	C	C	C	C	C	C	C	C	C	C	I+P	I+P	I+P	I+P	I+P	I+P	I+P	I+P	I+P	I+P	IV	IV	IV	IV	IV	IV	IV	IV	IV	IV	PESV	PESV	PESV	PESV	PESV	PESV	PESV	PESV	PESV	PESV
Taxonomy	C-1	C-10	C-2	C-3	C-4	C-5	C-6	C-7	C-8	C-9	I+P-1	I+P-10	I+P-2	I+P-3	I+P-4	I+P-5	I+P-6	I+P-7	I+P-8	I+P-9	IV-1	IV-10	IV-2	IV-3	IV-4	IV-5	IV-6	IV-7	IV-8	IV-9	PESV-1	PESV-10	PESV-2	PESV-3	PESV-4	PESV-5	PESV-6	PESV-7	PESV-8	PESV-9
g__37-13	0	0	0	0	0	0	0	0	0	0	0	0	0	3	0	0	0	0	0	0	0	0	0	0	0	4	0	0	0	0	0	0	0	0	0	0	0	0	0	0
g__67-14	0	0	0	0	0	0	0	0	0	0	0	0	0	0	0	0	0	0	0	0	0	0	0	0	0	0	0	0	0	0	0	0	0	0	0	2	0	0	0	0
g__A2	297	190	746	414	319	324	440	231	250	297	501	244	472	413	747	407	1256	289	670	533	221	410	409	37	312	224	707	325	463	187	673	389	411	248	638	191	881	477	874	349
g__AKYH767	0	0	0	0	0	0	0	0	0	0	0	0	2	8	0	0	2	0	0	0	0	0	0	0	0	5	0	0	0	0	0	0	0	0	0	0	0	0	0	0
g__ASF356	138	333	1639	423	302	279	672	286	189	481	118	51	263	131	175	148	764	145	368	220	175	100	352	37	247	186	847	204	190	269	561	212	380	138	189	129	735	261	383	163
g__Absconditabacteriales_(SR1)	0	0	0	0	0	0	0	3	0	0	0	0	5	31	6	14	4	11	3	0	0	0	0	0	0	0	0	0	0	0	24	0	0	5	0	0	0	0	0	0
g__Acetatifactor	379	183	1188	716	513	34	1153	429	182	320	345	210	309	395	435	444	1902	355	1195	552	226	236	1027	23	580	161	1827	751	386	217	962	317	896	674	549	429	1400	1078	1382	327
g__Acetitomaculum	0	0	0	0	0	0	0	0	0	0	0	0	0	0	0	0	0	0	0	0	0	0	0	0	0	0	0	0	5	0	0	0	0	0	0	0	0	0	0	0
g__Acetonema	0	0	0	0	0	0	0	0	0	0	0	0	2	0	0	0	0	0	0	0	0	0	0	0	0	0	0	0	0	0	0	0	0	0	0	0	0	0	0	0
g__Acholeplasma	0	0	0	0	0	0	0	0	0	0	0	0	6	115	12	15	0	3	0	0	0	0	0	0	0	0	0	0	0	0	68	0	0	5	0	3	0	0	0	0
g__Achromobacter	0	0	0	0	0	0	0	0	2	0	0	0	0	8	0	0	0	3	3	0	0	0	0	0	0	2	0	0	0	0	0	0	0	0	0	0	0	0	0	0
g__Acidovorax	0	0	0	0	0	0	0	0	0	0	0	0	0	0	1	0	0	0	0	0	0	0	0	0	0	1	0	0	0	5	5	2	0	0	0	0	0	0	2	0
g__Acinetobacter	1896	139	32	19	92	377	33	3	1524	49	24	13455	44	30	55	8491	13	297	6	6	173	58	10	460	10	1110	4461	44	9	34	89	148	8	15	81	13	32	231	31	23
g__Actinobacillus	0	2	4	0	0	0	0	0	4	0	0	0	0	53	0	0	0	0	0	0	0	0	0	0	0	0	0	0	0	6	3	0	0	0	0	0	5	0	0	0
g__Actinomyces	4	0	3	0	0	7	0	8	6	4	0	0	6	116	8	16	5	9	9	6	0	0	0	0	0	34	5	13	9	6	20	4	5	15	10	0	6	0	0	0
g__Actinomycetaceae	0	0	0	0	0	0	0	0	0	0	0	0	0	3	0	0	0	0	0	0	0	0	0	0	0	0	0	0	0	0	0	0	0	0	0	0	0	0	0	0
g__Aerococcus	974	73	22	9	29	183	26	30	753	12	53	7381	18	171	21	3613	6	254	11	6	150	146	25	241	0	441	1602	30	0	59	59	46	41	4	10	42	31	102	48	43
g__Aerosphaera	0	0	0	0	0	0	0	0	0	0	0	0	0	6	0	0	0	0	0	0	0	0	0	0	0	0	0	0	0	0	0	0	0	0	0	0	0	0	0	0
g__Akkermansia	24	32	36	29	23	36	28	55	36	57	5	3	9	88	8	0	6	4	0	4	23	41	38	0	41	111	55	49	45	51	19	6	6	7	3	2	8	0	15	3
g__Aliidiomarina	0	0	0	0	0	0	0	3	0	0	0	0	0	9	0	3	0	0	0	0	0	0	0	0	0	0	0	0	0	0	0	0	0	0	0	0	0	0	0	0
g__Alistipes	3	0	13	10	0	9	0	6	4	2	30	0	26	50	39	5	10	0	20	0	0	3	20	27	6	38	24	16	14	19	0	0	1237	0	0	11	124	0	6	463
g__Alkalibacterium	0	0	0	0	0	0	0	0	0	0	0	0	0	24	0	0	0	0	0	0	0	0	0	0	0	0	4	0	0	0	0	0	0	0	0	0	0	0	0	0
g__Alkaliphilus	0	0	0	0	0	0	0	0	0	0	0	0	0	0	0	0	0	0	0	0	0	0	0	0	0	0	0	0	0	0	3	0	0	0	0	0	0	0	0	0
g__Alkanindiges	0	0	0	0	0	0	0	0	0	0	0	0	0	11	0	0	0	0	0	0	0	0	0	0	0	0	0	0	0	0	0	0	0	0	0	0	0	0	0	0
g__Allobaculum	0	0	0	0	0	0	0	0	0	0	0	0	0	8	0	0	0	0	0	0	0	0	0	0	0	12	0	0	7	0	0	2	0	0	0	0	0	0	0	0
g__Alloprevotella	0	0	4	7	0	4	0	5	7	4	0	0	0	0	0	5	0	0	0	0	0	4	6	0	0	14	8	3	40	3	0	0	0	0	0	0	0	0	0	0
g__Allorhizobium-Neorhizobium-Pararhizobium-Rhizobium	0	0	0	0	0	0	0	0	0	0	0	0	0	5	0	0	0	0	0	0	0	0	0	0	0	0	0	0	0	0	0	0	0	0	3	0	0	0	2	6
g__Alloscardovia	0	0	0	0	0	0	0	0	0	0	0	0	0	6	0	0	0	0	0	0	0	0	0	0	0	0	0	0	0	0	0	0	0	0	0	0	0	0	0	0
g__Alysiella	0	0	0	0	0	0	0	0	0	0	0	0	0	19	0	0	0	0	0	0	0	0	0	0	0	9	9	0	0	0	10	0	0	0	0	0	0	0	5	0
g__Aminobacterium	0	0	0	0	0	0	0	0	0	0	0	0	0	4	0	0	0	0	0	0	0	0	0	0	0	0	0	0	0	0	0	0	0	0	0	0	0	0	0	0
g__Amnipila	0	0	0	0	0	0	0	0	0	0	0	0	6	56	15	12	0	0	0	0	0	0	0	0	0	0	0	0	0	0	37	0	0	2	0	0	0	0	0	0
g__Anaerococcus	0	0	0	0	0	0	0	0	0	0	0	0	0	13	0	0	0	0	6	0	0	0	0	0	0	0	0	0	0	0	0	0	0	0	0	0	0	0	0	0
g__Anaerofustis	4	0	3	0	4	5	0	2	2	5	0	0	4	4	2	5	0	8	5	8	6	7	0	0	0	0	2	0	3	11	0	6	2	2	5	7	0	13	0	0
g__Anaeroplasma	57	14	262	197	100	0	188	28	24	12	39	23	38	42	56	23	38	83	100	163	3	194	69	18	58	37	189	15	49	82	11	60	50	76	97	41	43	55	21	34
g__Anaerosalibacter	0	0	0	0	0	0	0	0	0	0	0	0	15	54	25	49	6	0	0	3	0	0	0	0	0	0	0	0	0	0	61	0	0	0	0	0	0	0	5	0
g__Anaerotruncus	246	737	1747	827	734	643	1280	555	407	1210	501	317	467	207	290	360	1627	360	1051	239	656	326	1130	172	694	342	1401	884	740	616	1204	474	1026	275	436	424	1378	545	1314	508
g__Anaerovorax	0	5	35	22	19	0	14	21	5	0	13	0	19	11	9	11	32	12	25	19	8	15	20	0	27	12	26	20	7	15	17	0	13	10	23	23	21	17	22	0
g__Angelakisella	0	0	0	0	0	0	0	0	0	0	0	0	0	0	0	13	0	0	0	0	0	0	0	0	0	0	0	0	0	0	4	0	0	0	0	0	0	0	0	0
g__Anseongella	0	0	0	0	0	0	0	0	0	0	0	0	0	5	0	0	0	0	0	0	0	0	0	0	0	0	0	0	0	0	0	0	0	0	0	0	0	0	0	0
g__Arcobacter	0	0	0	0	0	0	0	0	0	0	0	0	0	0	0	0	0	0	0	0	0	0	0	0	0	0	0	0	0	0	0	0	0	0	0	0	0	0	5	0
g__Arthrospira_PCC-7345	0	0	0	0	0	0	0	0	0	0	0	0	0	0	0	0	0	0	0	0	0	0	0	0	0	0	0	0	0	0	0	0	0	0	4	0	0	0	0	0
g__Asaia	0	0	0	0	0	0	0	0	0	0	0	0	3	15	0	2	0	0	4	0	0	0	0	0	0	15	0	0	0	0	5	0	0	0	4	3	0	0	3	3
g__Atopostipes	0	0	0	0	0	0	0	7	7	0	7	0	0	187	11	0	5	0	0	3	0	0	0	0	0	5	0	0	0	9	27	7	0	0	5	0	0	0	0	0
g__Azospira	0	0	0	0	0	0	0	0	0	0	0	0	0	6	0	0	0	0	0	0	0	0	0	0	0	0	0	0	0	0	0	0	0	0	0	0	0	0	0	0
g__Bacillus	0	0	0	0	0	0	0	0	0	0	5	0	24	16	0	0	0	0	0	0	0	0	0	0	0	0	6	0	0	2	0	0	0	0	0	0	0	2	0	0
g__Bacteroidales	0	0	0	0	0	0	0	0	0	0	0	0	0	12	10	17	3	5	0	0	0	0	0	0	0	0	0	0	0	0	38	0	0	0	0	0	0	0	0	0
g__Bacteroidales_RF16_group	0	0	0	0	0	0	0	0	0	0	0	0	0	0	0	4	3	0	0	0	0	0	0	0	0	0	0	0	0	0	0	0	0	0	0	0	0	0	0	0
g__Bacteroides	1194	1237	270	662	1224	317	445	2733	1100	874	838	299	566	2256	606	432	437	1146	517	867	984	1182	962	91	2068	982	455	1174	1155	976	288	809	1115	1333	1358	993	382	1270	340	1040
g__Bergeriella	0	0	0	0	0	0	0	0	0	0	0	0	0	15	0	0	0	0	0	0	0	0	0	0	0	0	0	0	0	0	0	0	0	0	0	0	0	0	0	0
g__Bergeyella	0	0	0	0	0	0	0	0	0	0	0	0	0	13	0	0	0	0	0	0	0	0	0	0	0	0	0	0	0	0	0	0	0	0	0	0	0	0	0	0
g__Bifidobacterium	12	0	0	0	0	0	0	12	0	0	0	4	0	25	0	0	0	0	0	0	0	3	0	0	0	0	6	0	5	6	2	0	0	0	0	0	0	0	3	0
g__Blautia	1805	993	3629	2485	2509	931	1935	1395	1050	1186	2800	1436	3580	1424	1625	2634	3313	1203	4102	574	2614	4129	4135	165	1773	1159	1464	804	1338	1266	3048	5262	4584	1988	3293	1868	3755	1833	5206	2739
g__Blvii28_wastewater-sludge_group	0	0	0	0	0	0	0	0	0	0	0	0	0	3	0	0	0	0	0	0	0	0	0	0	0	0	0	0	0	0	7	0	0	0	0	0	0	0	0	0
g__Bordetella	0	0	0	0	0	0	0	0	0	0	0	0	4	10	3	0	0	0	0	0	0	0	0	0	0	0	0	0	0	0	8	0	0	0	0	3	0	0	4	0
g__Bosea	0	0	0	0	0	0	0	0	0	0	0	0	4	20	0	2	0	0	0	0	0	0	0	0	0	12	0	0	0	0	0	3	0	0	0	0	4	0	0	3
g__Bradyrhizobium	0	0	0	0	0	4	0	0	0	0	0	0	0	0	0	0	0	0	0	0	0	0	0	0	0	0	0	0	0	0	0	0	0	0	0	0	0	0	0	0
g__Brevifollis	0	0	0	0	0	0	0	0	0	0	0	0	0	15	0	0	0	0	0	0	0	0	0	0	0	12	0	0	0	0	2	0	0	0	0	0	0	0	0	0
g__Burkholderia-Caballeronia-Paraburkholderia	3	0	0	0	0	0	0	0	0	0	0	0	0	0	0	0	0	0	0	0	0	0	0	0	0	0	0	0	0	0	0	0	0	0	0	0	0	0	0	0
g__Butyricicoccus	222	302	998	482	357	263	1043	186	140	507	368	172	504	135	211	215	676	271	690	129	241	145	654	59	260	217	437	305	336	261	669	569	386	350	419	440	715	1188	793	290
g__Butyricimonas	0	0	0	0	0	0	0	0	0	0	0	0	0	6	0	0	0	0	0	0	0	0	0	0	0	0	0	0	0	0	0	0	0	0	0	0	0	0	0	0
g__CAG-352	4	0	0	0	0	0	0	0	0	0	0	0	0	0	0	0	0	0	0	0	0	0	0	0	0	0	0	0	0	0	0	0	0	0	0	0	0	0	0	0
g__Campylobacter	3	0	4	0	0	0	0	0	4	0	0	0	0	122	7	5	0	5	5	0	0	0	0	0	0	0	0	0	0	0	85	4	0	0	7	0	0	0	4	7
g__Candidatus_Alysiosphaera	0	0	0	0	0	0	0	0	0	0	0	0	0	0	0	0	0	0	0	0	0	0	0	0	0	0	0	0	0	0	2	0	0	0	0	0	0	0	0	0
g__Candidatus_Arthromitus	438	562	326	314	491	1836	201	475	1321	565	371	252	371	235	629	115	230	530	213	289	595	846	1252	199	467	1085	288	645	986	679	77	261	321	213	204	96	160	254	160	616
g__Candidatus_Saccharimonas	51	98	69	88	196	502	76	81	164	93	140	35	109	113	54	17	33	16	67	33	140	491	249	102	354	196	120	195	458	459	39	51	56	54	67	21	45	20	31	53
g__Candidatus_Soleaferrea	0	0	0	0	4	0	0	2	0	0	3	0	0	0	0	0	0	4	0	3	0	0	0	0	0	0	2	3	0	0	0	0	0	0	0	0	0	0	0	0
g__Catonella	0	0	0	0	0	0	0	0	0	0	0	0	0	41	0	5	0	0	0	0	0	0	0	0	0	0	0	0	0	0	3	0	0	0	0	0	0	0	0	0
g__Caviibacter	0	0	0	0	0	0	0	2	0	0	0	0	0	47	0	0	0	0	0	0	2	0	0	0	0	6	3	4	8	0	0	0	0	4	0	0	0	3	0	0
g__Cellulosilyticum	0	0	0	0	0	0	0	0	0	0	0	0	0	0	0	0	0	0	0	0	0	0	0	0	0	0	0	0	0	0	0	0	0	2	0	0	0	0	0	0
g__Chlamydia	0	0	0	0	0	0	0	0	0	0	0	0	2	9	5	6	0	0	0	5	0	0	0	0	0	0	0	0	0	0	12	0	0	0	0	0	0	0	0	5
g__Chloroplast	8	0	0	0	4	0	0	0	18	0	0	0	8	66	10	5	7	0	0	5	0	11	0	0	0	3	7	8	10	0	20	0	0	0	0	0	0	0	0	3
g__Christensenellaceae_R-7_group	0	0	0	0	2	0	0	0	14	11	0	8	12	85	20	22	10	3	4	0	0	0	0	0	0	0	0	3	66	16	30	16	0	0	9	0	0	0	0	2
g__Chryseobacterium	65	0	0	0	0	0	0	0	40	0	0	210	0	0	0	118	0	4	0	0	5	0	0	0	0	0	0	0	0	0	0	0	0	0	0	0	0	0	0	0
g__Chthoniobacter	0	0	0	0	0	0	0	0	0	0	0	0	4	3	0	0	0	0	0	0	0	0	0	0	0	0	0	0	0	0	0	0	0	0	0	0	0	0	5	0
g__Clostridia_UCG-014	4776	2207	2518	2995	3982	8961	2135	2898	6404	4504	3281	3118	3315	2847	3579	2136	2237	3884	2772	5213	2626	7136	2320	1461	7410	2403	3279	6050	8786	7132	1971	5669	1685	3065	8881	4872	3064	2256	2240	3224
g__Clostridia_vadinBB60_group	1588	998	1620	2094	2182	222	1386	2361	984	983	1803	144	1991	1576	2968	1790	1631	2301	1991	1743	1176	2585	993	289	3021	927	2359	2623	1688	1201	1126	2178	2310	2428	3005	2597	2078	1317	2255	1889
g__Clostridium_sensu_stricto_1	0	0	0	0	0	0	0	2	0	0	0	0	0	0	0	0	0	0	0	0	0	0	2	0	0	0	0	0	91	0	0	0	0	0	0	0	11	0	0	0
g__Colidextribacter	984	961	3749	2233	2175	466	2426	1230	523	1421	1291	364	964	904	877	959	3441	1166	3382	729	922	796	2099	289	1646	527	2600	1371	580	1005	2510	1148	1883	1197	1313	1135	2797	2165	2554	949
g__Corynebacterium	25	9	0	0	7	47	6	86	120	29	100	92	104	1383	160	125	99	93	63	56	24	28	9	0	22	117	24	37	33	41	472	93	156	68	80	54	124	76	179	141
g__Craurococcus-Caldovatus	0	0	0	0	4	0	0	0	0	0	0	0	0	0	0	0	0	0	0	0	0	0	0	0	0	0	0	0	0	0	0	0	0	0	0	0	0	0	0	0
g__DMER64	0	0	0	0	0	0	0	0	0	0	0	0	0	0	0	0	0	0	0	0	0	0	0	0	0	0	0	0	0	0	4	0	0	0	0	0	0	0	0	0
g__Dechloromonas	0	0	0	0	0	0	0	0	0	0	0	0	0	0	0	0	0	0	2	0	0	0	0	0	0	0	0	0	0	0	0	0	0	0	0	0	0	0	0	0
g__Defluviitaleaceae_UCG-011	64	56	50	83	131	96	38	41	62	73	58	57	104	89	77	39	60	68	76	97	54	101	32	31	37	75	101	21	54	162	49	125	57	107	117	133	38	104	76	78
g__Delftia	17	0	0	0	0	0	0	0	2	0	0	12	0	0	0	16	0	0	0	0	0	0	0	0	0	0	0	0	0	0	0	0	0	0	0	0	0	0	0	0
g__Desemzia	0	0	0	0	0	0	0	0	0	0	0	0	0	0	0	0	0	0	0	0	0	0	0	0	0	0	0	0	0	0	0	0	0	2	0	0	3	0	0	0
g__Desulfohalotomaculum	0	0	0	0	0	0	0	0	0	0	0	0	0	5	0	0	0	0	0	0	0	0	0	0	0	0	0	0	0	0	0	0	0	0	0	0	0	0	0	0
g__Desulfoplanes	0	0	0	0	0	0	0	0	0	0	0	0	9	26	3	0	0	0	0	0	0	0	0	0	0	0	0	0	0	0	30	0	0	0	0	0	0	0	0	0
g__Desulfovibrio	3	0	0	0	0	0	0	3	0	0	0	0	0	2	0	9	0	0	0	0	0	0	0	0	0	9	4	0	0	4	12	0	0	0	0	0	0	0	0	0
g__Dialister	0	0	0	0	0	0	0	0	0	0	2	0	0	0	3	0	0	5	0	0	0	0	0	0	0	0	0	0	0	0	0	0	0	0	0	0	0	0	0	0
g__Dolosigranulum	0	0	0	0	0	0	0	0	0	0	0	0	0	0	0	0	0	0	0	0	0	0	0	0	0	5	0	0	0	0	2	0	0	0	0	0	0	0	0	0
g__Dubosiella	0	2	0	3	0	0	0	4	0	0	0	0	0	2	5	0	0	0	0	0	0	3	3	0	0	0	4	4	0	8	0	0	0	0	0	0	0	0	0	0
g__Dyella	0	0	0	6	0	0	0	0	0	0	0	0	0	0	0	0	0	0	0	0	0	0	0	0	0	0	0	0	0	0	0	0	0	0	0	0	0	0	0	0
g__Ellin6067	0	0	0	0	0	0	0	2	7	0	9	0	0	80	5	9	0	0	3	0	0	0	0	0	0	99	0	0	0	0	16	5	5	5	2	10	3	0	7	2
g__Elusimicrobium	0	0	0	0	0	0	0	0	0	0	0	0	0	0	0	0	0	0	0	0	0	0	0	0	0	0	0	0	0	0	0	0	0	0	0	0	0	0	0	3
g__Enteractinococcus	0	0	0	0	0	0	0	0	0	0	0	0	0	14	0	0	0	0	0	0	0	0	0	0	0	4	0	0	0	0	0	0	0	0	0	0	0	0	0	0
g__Enterobacter	114	0	0	0	0	0	0	0	151	3	0	647	0	0	0	467	0	16	0	0	16	0	0	0	0	5	25	0	0	24	0	0	0	0	6	0	0	15	0	0
g__Enterococcus	44	3	3	7	0	7	0	14	25	6	0	87	0	22	10	45	5	0	4	22	11	5	4	0	12	13	25	16	2	9	6	52	6	7	32	12	15	12	13	5
g__Enterorhabdus	830	732	650	729	1006	3781	541	2469	1197	1209	1655	2193	1903	1332	1318	1281	771	779	1049	915	1008	1791	841	700	1440	1518	991	2388	3357	1763	410	1892	860	1552	1338	703	631	611	536	1192
g__Erysipelatoclostridiaceae	0	0	2	3	2	0	0	0	0	0	8	0	0	9	3	4	0	0	4	0	0	0	0	0	3	0	3	4	0	7	0	0	4	0	0	3	0	0	5	4
g__Erysipelatoclostridium	71	58	5	17	37	54	9	1208	621	704	61	257	40	83	63	64	70	539	20	214	136	442	12	13	762	27	24	1090	1510	39	9	381	18	460	439	43	0	188	11	55
g__Erysipelothrix	0	0	0	0	0	0	0	0	0	0	0	0	0	0	0	3	0	0	0	0	0	0	0	0	0	0	0	0	0	0	0	0	0	0	0	0	0	0	0	0
g__Erysipelotrichaceae	0	7	0	0	11	18	0	17	14	9	42	32	8	13	26	35	22	12	14	57	14	20	20	0	23	9	39	12	35	28	28	43	22	35	33	21	11	11	49	22
g__Erysipelotrichaceae_UCG-003	0	2	0	0	0	0	0	0	0	0	0	0	0	0	0	0	0	0	0	0	0	0	0	0	0	0	0	0	0	0	0	0	0	0	0	0	0	0	0	0
g__Escherichia-Shigella	68	18	11	56	17	10	14	18	52	32	18	106	61	46	20	52	28	17	14	111	0	18	18	0	19	24	50	39	45	55	6	20	10	25	5	42	38	5	13	0
g__Exiguobacterium	0	0	0	0	0	0	2	0	0	0	0	0	0	0	0	0	0	0	0	0	0	0	0	0	0	0	0	0	0	0	0	0	0	0	0	0	0	0	0	0
g__Ezakiella	0	0	0	0	0	0	0	2	0	0	0	0	9	205	10	67	7	47	0	0	0	0	0	0	0	0	0	0	0	0	35	0	9	18	0	0	0	5	10	0
g__Facklamia	0	0	0	3	0	2	0	43	26	3	0	4	13	523	32	22	15	6	9	13	4	0	0	0	0	55	5	20	0	6	48	10	12	11	7	7	15	4	25	9
g__Faecalibacterium	0	0	0	0	0	0	0	0	0	2	0	0	0	0	0	0	0	0	0	0	0	0	0	0	0	0	0	0	0	0	0	0	0	0	0	0	0	0	0	0
g__Faecalibaculum	0	0	4	6	12	0	0	0	2	3	0	0	0	0	0	0	0	0	0	0	0	0	0	0	0	0	7	2	13	3	0	0	0	0	0	0	0	0	0	0
g__Falsiporphyromonas	0	0	0	0	0	0	0	0	0	0	0	0	5	260	8	8	3	2	0	0	0	0	0	0	0	0	0	0	0	0	11	0	0	0	0	0	0	0	5	0
g__Family_XIII_AD3011_group	53	28	17	38	33	60	16	28	91	62	29	39	37	6	38	22	27	46	29	99	45	77	31	10	53	38	32	41	38	49	0	57	15	57	75	54	13	42	15	23
g__Family_XIII_UCG-001	27	11	73	38	57	54	35	28	12	69	47	29	49	37	12	13	40	19	54	12	41	12	53	0	53	5	57	37	64	41	42	56	41	28	56	35	71	63	39	24
g__Fastidiosipila	0	0	0	0	0	0	0	0	0	0	0	0	25	131	54	103	7	47	22	2	0	0	0	0	0	0	0	0	2	0	182	0	2	20	0	0	0	12	9	0
g__Fermentimonas	0	0	0	0	0	0	0	0	0	0	0	0	2	0	0	0	0	0	0	0	0	0	0	0	0	0	0	0	0	0	0	0	0	0	0	0	0	0	0	0
g__Ferrovibrio	0	0	0	0	0	0	0	0	0	0	0	0	0	0	0	0	0	0	0	0	2	0	0	0	0	0	0	0	0	0	0	0	0	0	0	0	0	0	0	0
g__Ferruginibacter	0	0	0	0	0	0	0	0	0	0	0	0	0	30	0	0	0	3	2	0	0	0	0	0	0	14	0	0	0	0	7	0	0	3	5	0	0	0	4	0
g__Filifactor	0	0	0	0	0	0	0	0	0	0	0	0	4	178	9	34	4	20	0	0	0	0	0	0	0	0	0	0	0	0	74	3	0	0	2	0	0	0	5	0
g__Fimbriimonadaceae	0	0	0	0	0	0	0	0	0	0	2	5	3	15	0	0	0	0	5	0	0	0	0	0	0	40	0	0	2	0	9	5	5	3	0	0	0	0	0	0
g__Flavobacterium	0	0	0	0	0	2	0	3	4	0	0	0	0	56	5	0	0	0	0	0	0	0	0	0	0	0	0	0	0	0	0	0	0	0	0	0	0	0	0	0
g__Fretibacterium	0	0	0	0	0	0	0	0	0	0	0	0	2	29	6	8	0	7	0	0	0	0	0	0	0	0	0	0	0	0	18	0	0	5	0	0	0	0	0	0
g__Frisingicoccus	0	0	0	0	0	0	0	0	0	0	0	0	0	0	0	0	0	0	0	0	0	0	0	0	0	0	0	0	10	0	0	0	0	0	0	0	0	0	0	0
g__Fusibacter	0	0	0	0	0	0	0	0	0	0	0	0	6	265	17	16	5	0	5	0	0	0	0	0	0	0	0	0	0	0	85	0	4	5	0	0	0	0	9	0
g__Fusobacterium	0	0	0	4	7	6	0	0	12	0	7	10	65	926	90	190	22	100	7	0	39	0	7	0	5	38	6	5	25	0	277	11	16	50	0	14	5	0	38	16
g__GCA-900066575	181	148	239	277	345	122	225	319	79	175	135	102	118	91	111	121	297	97	265	388	154	124	338	0	149	186	377	102	79	168	437	99	667	83	82	84	569	203	794	500
g__Gallicola	0	0	0	0	0	0	0	0	0	0	0	5	5	141	13	22	0	12	0	0	0	0	0	0	0	0	0	0	0	0	14	2	0	0	0	0	0	5	9	0
g__Gastranaerophilales	0	0	0	0	0	0	0	0	0	3	0	0	0	2	0	0	0	0	0	0	0	0	17	0	0	0	0	0	5	25	0	0	0	0	0	0	0	0	0	0
g__Gemella	0	0	0	0	0	0	0	0	0	0	0	0	0	4	0	0	0	0	0	0	0	0	0	0	0	0	0	3	0	0	0	0	0	2	0	0	0	0	0	0
g__Globicatella	0	0	0	0	0	0	0	0	0	0	0	0	0	26	3	0	5	0	6	0	0	0	0	0	0	12	0	0	0	0	13	0	0	6	0	0	0	0	6	0
g__Glutamicibacter	0	0	0	0	0	0	0	0	0	0	5	0	0	14	0	3	0	0	0	0	0	0	0	0	0	0	0	0	0	0	0	0	5	0	0	5	5	0	0	8
g__Granulicatella	0	0	0	0	0	0	0	0	0	0	0	0	4	13	0	0	0	0	0	0	0	0	0	0	0	0	0	0	0	0	10	0	0	0	0	0	0	0	0	0
g__Guggenheimella	0	0	0	0	0	0	0	0	0	0	0	0	0	4	0	0	0	0	0	0	0	0	0	0	0	0	0	0	0	0	0	2	0	0	0	0	0	0	0	0
g__Haemophilus	0	0	0	0	0	0	0	3	0	0	0	0	0	4	0	0	0	0	0	0	0	0	0	0	0	4	0	0	0	0	0	0	0	0	0	0	0	0	0	0
g__Halomonas	0	6	0	0	0	12	0	5	0	0	0	0	0	0	0	0	0	0	0	0	0	0	0	0	0	0	0	4	10	9	0	0	0	0	0	0	0	0	0	0
g__Harryflintia	16	5	86	55	53	11	41	35	18	32	17	11	16	4	27	43	68	12	69	8	6	15	67	0	28	9	78	41	5	26	38	24	46	34	43	76	61	59	50	32
g__Hathewaya	0	0	0	0	0	0	0	0	0	0	0	0	0	0	8	13	0	0	0	0	0	0	0	0	0	0	0	0	0	0	0	0	0	0	0	0	0	0	0	0
g__Helcococcus	0	0	0	0	0	0	0	0	2	0	0	0	0	42	0	30	5	9	0	0	0	0	0	0	0	0	0	0	0	0	6	0	2	0	2	0	0	0	5	0
g__Helicobacter	8	8	20	7	5	20	12	12	9	5	78	0	6	19	2	3	0	0	4	2	16	13	9	124	9	311	548	22	9	12	9	0	505	3	0	0	177	0	0	139
g__Hydrogenispora	0	0	0	0	0	0	0	0	0	0	0	0	0	0	0	0	0	0	0	0	0	0	0	0	0	0	0	0	0	0	0	0	3	0	0	0	0	0	0	0
g__Hydrogenoanaerobacterium	0	0	4	4	0	0	2	0	0	4	3	0	0	0	0	0	3	0	0	0	0	0	0	0	4	0	3	0	0	0	0	2	4	0	0	4	0	0	8	3
g__Hydrogenophaga	0	0	0	0	0	0	0	0	0	0	0	0	0	0	0	0	0	0	0	0	0	0	0	0	0	3	0	0	0	0	0	0	0	0	0	0	0	0	0	0
g__Ignatzschineria	0	0	0	0	0	0	0	0	0	0	0	0	0	16	2	0	0	0	0	0	0	0	0	0	0	0	0	0	0	0	0	0	0	0	0	0	0	0	0	0
g__Ignavigranum	0	0	0	0	0	0	0	8	0	0	0	0	0	171	0	4	0	3	2	0	5	0	0	0	0	17	3	6	0	0	11	0	0	4	0	0	0	0	6	0
g__Incertae_Sedis	287	254	1132	797	696	312	704	485	231	487	619	403	1024	241	305	315	1006	335	1302	451	375	509	816	105	421	114	714	468	471	713	1039	537	892	343	507	518	1289	643	991	439
g__Intestinimonas	110	141	167	191	213	162	280	156	150	307	187	83	154	136	130	134	301	170	286	124	155	103	268	46	351	77	385	228	121	113	162	253	176	133	145	96	140	131	232	80
g__Izemoplasmatales	0	0	0	0	0	0	0	0	0	0	0	0	0	0	0	0	2	0	0	0	0	0	0	0	0	0	0	0	0	0	13	0	0	0	0	0	0	0	0	0
g__Jatrophihabitans	0	0	0	0	0	0	3	0	0	0	0	0	0	0	0	0	0	0	0	0	0	0	0	0	0	0	0	0	0	0	0	0	0	0	0	0	0	0	0	0
g__Jeotgalibaca	0	0	0	0	0	0	0	0	0	0	0	0	0	6	0	0	0	0	0	0	0	0	0	0	0	0	0	0	0	0	0	0	0	0	0	0	0	0	4	0
g__Jeotgalicoccus	6	0	0	0	0	0	0	14	18	0	11	25	4	95	12	32	13	0	12	4	0	0	0	0	0	8	0	0	0	5	37	5	8	7	0	3	10	7	16	14
g__KD4-96	0	0	0	0	0	0	0	0	0	0	3	0	0	7	2	0	0	0	0	0	0	0	0	0	0	14	0	0	0	0	0	0	0	0	0	0	0	0	0	0
g__KIST-JJY010	0	0	0	0	0	0	0	0	0	0	0	0	3	0	0	0	0	0	0	0	0	0	0	0	0	0	0	0	0	0	0	0	0	0	0	0	0	0	0	0
g__Kapabacteriales	0	0	0	0	0	0	0	0	0	0	0	0	0	5	0	0	5	0	0	0	0	0	0	0	0	8	0	3	0	0	0	3	0	0	0	0	0	2	0	0
g__Klebsiella	0	0	0	0	0	0	0	11	0	0	0	0	4	36	8	0	0	0	0	0	0	0	0	0	0	6	8	0	0	0	0	0	0	0	0	0	0	0	0	0
g__Lachnoanaerobaculum	0	0	0	0	0	0	0	0	0	0	0	0	0	0	0	0	0	0	0	0	0	0	0	0	0	0	0	0	0	0	9	0	0	0	0	0	0	0	0	0
g__Lachnoclostridium	252	198	403	326	308	420	273	351	264	330	359	314	520	279	264	139	543	272	550	452	321	488	456	45	312	293	503	296	592	718	334	396	462	375	414	318	483	436	390	428
g__Lachnospira	0	0	0	0	0	0	0	0	0	0	0	0	0	0	0	0	0	0	0	0	0	0	0	0	0	0	0	0	4	0	0	0	0	0	0	0	0	0	0	0
g__Lachnospiraceae_AC2044_group	0	0	0	0	0	0	0	0	0	0	0	0	0	70	0	0	0	0	0	0	0	0	0	0	0	0	0	0	0	0	7	0	0	0	0	0	0	0	0	0
g__Lachnospiraceae_FCS020_group	64	28	74	47	58	30	33	35	41	40	42	22	40	32	26	23	112	29	61	29	26	19	37	9	23	11	70	15	43	50	86	88	126	107	67	46	68	193	98	35
g__Lachnospiraceae_NK4A136_group	6843	6512	28740	12082	12633	3324	14322	7263	3917	7981	9675	6068	8467	5019	7831	8577	19373	6961	12028	4399	5528	6829	7322	1187	9963	4686	12578	8471	9356	4394	12708	7953	11745	6345	6321	5068	16638	12174	14708	8386
g__Lachnospiraceae_NK4B4_group	44	18	0	73	88	0	24	31	17	46	445	121	226	55	101	73	76	86	310	80	66	59	33	12	28	27	66	25	25	221	69	33	118	26	29	8	140	18	106	120
g__Lachnospiraceae_UCG-001	485	262	424	391	339	799	1045	240	186	312	137	327	171	38	204	539	202	228	174	303	342	756	335	31	410	344	533	350	549	123	398	270	171	477	248	170	527	847	418	280
g__Lachnospiraceae_UCG-004	0	0	0	0	0	0	0	0	0	0	0	0	0	0	0	0	0	0	0	0	0	0	0	0	0	0	0	3	0	0	0	0	0	0	0	0	0	0	0	0
g__Lachnospiraceae_UCG-006	337	147	917	471	360	244	536	292	143	217	352	225	518	450	375	163	985	397	805	326	317	395	550	34	187	240	283	148	440	426	412	251	558	296	334	259	596	537	415	369
g__Lachnospiraceae_UCG-010	0	4	5	4	0	4	0	0	0	0	7	0	4	0	0	0	0	4	0	0	0	0	0	0	0	0	6	4	0	6	0	7	0	0	0	0	0	10	14	0
g__Lachnospiraceae_XPB1014_group	0	0	0	0	0	0	0	0	2	0	0	0	0	0	0	0	0	0	0	0	0	0	0	0	0	0	0	0	0	0	0	0	0	0	0	0	0	0	0	0
g__Lactobacillus	2053	13317	3068	3876	2106	35761	4349	18452	13274	11861	7701	8733	5251	4571	9240	3439	2721	7666	2170	35192	1201	7958	1748	9876	7651	10346	2735	20073	23537	9483	949	12298	6646	11954	17692	1361	1664	714	262	7186
g__Lactococcus	9	55	13	55	14	29	15	6	7	4	17	5	28	29	36	8	22	0	23	8	0	24	6	17	7	93	176	7	27	19	38	15	42	12	17	47	93	24	63	27
g__Lautropia	0	0	0	0	0	0	0	2	0	0	0	0	0	0	0	0	0	0	0	0	0	0	0	0	0	3	0	0	0	0	0	0	0	0	0	0	0	0	0	0
g__Legionella	0	0	0	0	0	0	0	0	0	0	0	0	0	0	0	0	0	0	0	0	0	0	0	0	0	0	0	0	0	0	0	0	0	0	0	0	0	0	0	3
g__Lentimicrobium	0	0	0	0	0	0	0	0	0	0	0	0	4	49	10	29	0	26	5	0	0	0	0	0	0	0	0	0	0	0	33	0	4	0	0	0	0	0	0	0
g__Leptotrichia	0	0	0	0	2	0	0	11	0	8	0	0	3	131	11	0	5	6	11	0	8	2	0	0	0	9	5	0	5	6	36	0	0	8	6	5	4	0	8	0
g__Luteimonas	0	0	0	0	0	0	0	0	0	0	0	0	0	0	0	4	0	2	0	0	0	0	0	0	0	0	0	0	0	0	0	0	0	0	0	0	0	0	0	0
g__Lysinibacillus	8	0	0	0	0	0	0	0	11	0	0	84	0	0	0	26	0	0	0	0	0	0	0	0	0	0	0	0	0	0	0	0	0	0	0	0	0	0	0	0
g__MVP-15	0	0	0	0	0	0	0	0	0	0	0	0	0	0	0	4	0	0	0	0	0	0	0	0	0	0	0	0	0	0	0	0	0	0	0	0	0	0	0	0
g__Marvinbryantia	625	329	30	403	703	2242	336	221	842	362	976	793	305	299	309	73	210	989	240	1029	77	125	518	160	113	719	70	137	228	667	83	1189	616	519	373	228	349	584	132	789
g__Massilia	2	0	0	0	0	0	0	0	0	0	0	0	1	0	0	0	0	0	0	0	0	0	0	0	0	0	0	0	0	0	0	0	0	0	0	0	0	0	0	0
g__Megasphaera	0	0	0	0	0	0	0	0	0	0	0	0	0	26	0	0	0	0	0	0	0	0	0	0	0	0	0	2	3	0	0	0	0	0	0	0	0	0	0	0
g__Mesorhizobium	0	0	0	0	2	0	0	0	0	0	0	0	0	0	0	0	0	0	0	0	0	0	0	0	0	0	0	0	0	0	0	0	0	0	0	0	0	0	0	0
g__Methanimicrococcus	0	0	0	0	0	0	0	0	0	0	0	0	0	0	0	3	0	0	0	0	0	0	0	0	0	0	0	0	0	0	0	0	0	0	0	0	0	0	0	0
g__Methanobrevibacter	0	0	0	0	0	0	0	0	0	0	0	0	0	11	0	0	0	0	0	0	0	0	0	0	0	0	0	0	0	0	6	0	0	0	0	0	0	0	0	0
g__Methylobacterium-Methylorubrum	0	0	0	0	0	0	0	0	0	0	0	0	0	0	0	0	0	0	0	0	0	0	0	0	0	3	0	0	0	0	0	0	0	0	0	0	0	0	0	0
g__Mitochondria	20	0	0	0	0	30	0	4	13	10	0	0	4	25	0	10	0	4	0	7	0	24	0	0	0	0	0	6	18	8	32	13	0	9	4	0	0	0	4	0
g__Mitsuaria	0	0	0	0	0	0	0	0	0	0	0	0	13	67	11	0	11	0	27	5	0	0	0	0	0	78	0	0	0	0	28	0	0	0	7	0	10	15	7	20
g__Mobiluncus	0	0	0	0	0	0	0	0	0	0	0	0	0	16	0	0	4	0	0	0	0	0	0	0	0	0	0	0	0	0	0	0	0	0	0	2	0	0	0	0
g__Mogibacterium	0	0	0	0	0	0	0	0	0	0	0	0	0	2	0	0	0	0	0	0	0	0	0	0	0	0	0	0	0	0	0	0	0	0	0	0	0	0	0	0
g__Monoglobus	127	153	135	94	238	613	78	332	408	425	137	156	160	190	191	104	145	129	107	164	135	98	111	85	184	139	184	162	404	134	102	198	153	69	269	72	106	55	138	145
g__Moraxella	0	0	0	4	0	4	0	6	0	0	0	0	0	241	11	10	0	0	0	5	10	0	0	0	0	68	0	6	0	3	27	12	5	8	0	6	8	5	0	7
g__Mucispirillum	71	575	1362	601	99	5	1212	48	19	73	30	17	34	5	40	91	1305	52	331	89	51	101	689	0	88	13	85	47	24	96	1229	100	86	57	133	61	1129	469	741	25
g__Murdochiella	0	0	0	0	0	0	0	0	0	0	0	0	12	84	7	44	0	8	0	0	0	0	0	0	0	0	0	0	0	0	20	3	0	0	0	0	3	0	6	0
g__Muribaculaceae	83327	72059	26744	56081	63133	42732	31739	54273	87739	50990	55153	46442	62159	55930	60766	59828	33411	37759	44742	44306	54651	79759	63493	13068	34620	68248	38876	49224	38819	71870	16173	49434	34644	62715	30821	59736	24062	50860	28074	63776
g__Mycoplasma	0	0	0	0	0	0	0	0	0	0	0	0	3	139	20	20	0	0	0	0	0	0	0	0	0	0	0	0	0	0	127	0	0	3	0	0	0	0	0	0
g__Myroides	0	0	0	0	0	0	0	0	0	0	0	0	0	4	0	0	0	0	0	0	0	0	0	0	0	0	0	0	0	0	0	0	0	0	0	0	0	0	0	0
g__NK4A214_group	428	263	224	258	445	701	254	575	425	537	505	517	731	410	655	312	371	532	442	347	358	519	340	143	468	375	294	646	776	479	200	604	412	399	370	259	265	261	219	486
g__Negativibacillus	20	43	100	96	114	43	78	73	41	118	145	19	65	102	77	22	185	59	139	52	78	14	85	14	62	19	98	27	14	89	101	60	126	31	80	106	151	64	102	104
g__Negativicoccus	0	0	0	0	0	0	0	0	0	0	0	0	4	15	0	10	2	5	0	0	0	0	0	0	0	0	0	0	0	0	11	0	0	0	0	0	0	0	3	0
g__Neisseria	5	5	4	6	3	0	8	25	11	4	21	13	28	394	38	18	36	17	18	19	20	4	5	0	5	49	0	10	0	22	149	22	19	36	24	16	21	14	48	34
g__Niabella	0	0	0	0	0	0	0	0	0	0	0	0	0	7	0	0	0	0	0	0	0	0	0	0	0	21	0	0	0	0	0	0	3	0	0	0	0	0	4	0
g__Nitrosomonas	0	0	0	0	0	0	0	0	0	0	0	0	3	4	0	0	0	0	0	0	0	0	0	0	0	11	0	0	0	0	0	3	0	0	0	0	0	0	0	0
g__Nitrospira	0	0	0	0	0	0	0	0	0	0	0	0	0	2	0	0	0	0	0	0	0	0	0	0	0	0	0	0	0	0	0	0	0	0	0	0	0	0	0	0
g__Nocardiopsis	0	0	0	0	0	0	0	0	0	0	0	0	0	0	0	0	2	0	0	0	0	0	0	0	0	0	0	0	0	0	0	0	0	0	0	0	0	0	0	0
g__OLB12	0	2	3	0	0	5	0	9	12	0	15	9	18	179	19	11	17	6	24	12	0	2	0	0	0	180	5	0	3	8	48	10	12	14	19	20	19	9	22	19
g__Obscuribacteraceae	0	0	0	0	0	0	0	0	0	0	0	0	0	0	0	0	0	0	0	0	0	0	0	0	0	3	0	0	0	0	0	0	0	0	0	0	0	0	0	0
g__Oceanobacillus	0	0	0	0	0	0	0	0	0	0	0	0	0	16	0	0	0	0	0	0	0	0	0	0	0	0	0	0	0	0	0	0	0	0	0	0	0	0	0	0
g__Ochrobactrum	0	0	0	0	0	0	0	0	3	0	0	0	0	0	0	0	0	0	0	0	0	0	0	0	0	0	0	0	0	0	0	0	0	0	0	0	0	0	0	0
g__Odoribacter	5	0	11	14	7	17	5	19	9	9	0	0	11	298	17	16	14	0	0	0	0	4	34	371	5	18	435	14	11	122	67	2	3	6	7	0	6	0	9	0
g__Oligella	0	0	0	0	0	0	0	17	3	0	0	0	0	143	5	0	0	0	14	0	0	3	0	0	0	3	5	0	0	0	12	0	0	0	7	0	0	0	3	0
g__Oribacterium	0	0	0	0	0	0	0	0	0	0	0	0	0	13	0	0	0	0	0	0	0	0	0	0	0	0	0	0	0	0	0	0	0	0	0	0	0	0	0	0
g__Oscillibacter	732	1105	5207	2207	2305	116	1358	2151	315	1053	1172	312	295	976	969	1351	3456	726	1697	803	1020	1008	1761	256	1764	417	3454	1936	627	294	3255	1050	2406	1053	1220	921	4086	1791	3701	982
g__Oscillospira	0	0	0	0	0	0	0	0	0	0	0	0	0	0	0	0	0	0	0	0	0	0	0	0	0	0	0	0	17	0	0	0	0	0	0	0	0	0	0	0
g__Paenalcaligenes	0	0	0	0	0	0	0	7	5	0	0	0	3	163	13	0	0	0	0	0	0	0	0	0	0	14	5	0	0	0	0	3	0	0	0	0	0	0	0	0
g__Paenibacillus	0	0	0	3	0	0	0	0	2	0	0	0	0	0	0	0	0	0	0	0	0	0	0	0	0	0	0	0	0	0	0	0	0	0	0	0	0	0	0	0
g__Paludibaculum	0	0	0	0	0	0	0	0	0	0	0	0	0	2	0	0	0	0	0	0	0	0	0	0	0	0	0	0	0	0	0	0	0	0	0	0	0	0	0	0
g__Paludicola	0	0	4	14	10	5	0	10	0	4	0	0	8	9	6	6	13	0	12	8	0	0	0	0	0	0	9	7	0	14	0	0	8	0	0	5	10	5	0	0
g__Pantoea	0	0	0	0	0	0	0	0	0	6	0	0	0	55	0	10	9	14	16	0	0	0	0	0	0	80	0	0	7	0	35	10	0	7	9	8	11	0	15	11
g__Papillibacter	0	0	0	0	0	0	0	0	0	0	0	0	0	0	0	0	0	0	0	0	0	0	0	0	0	4	0	0	0	0	0	0	0	0	0	0	0	0	0	0
g__Parabacteroides	3423	1824	582	992	2002	230	645	3384	1920	1736	1632	884	1324	2766	1675	999	794	1458	649	2034	1559	2353	995	90	4986	1524	808	5222	3975	920	417	1508	1653	1580	1825	1180	923	1949	565	1663
g__Paracoccus	0	0	0	0	0	0	0	0	0	0	0	0	0	3	0	0	0	0	0	0	0	0	0	0	0	0	0	0	0	0	0	0	0	0	0	0	0	0	0	0
g__Parasutterella	0	3	0	0	0	0	0	0	0	0	0	0	0	5	0	0	0	0	0	0	0	0	0	0	4	4	0	0	4	3	3	0	0	0	0	0	0	0	3	0
g__Parvibacter	0	0	0	0	0	4	0	0	0	0	0	0	0	0	0	0	0	0	0	0	0	0	0	0	0	0	0	0	0	0	0	0	0	0	0	0	0	0	0	0
g__Parvimonas	0	2	0	0	0	0	0	0	0	0	0	0	6	20	12	0	3	5	0	0	0	0	0	0	0	3	0	0	0	0	15	0	0	0	0	0	0	0	6	0
g__PeH15	0	0	0	0	0	0	0	0	0	0	0	0	10	18	26	31	0	0	8	0	0	0	0	0	0	0	0	0	0	0	47	0	0	0	3	0	3	3	15	0
g__Pelomonas	0	0	0	0	0	0	0	0	0	0	0	0	1	1	6	0	0	0	0	0	0	0	0	0	0	0	0	0	0	0	4	0	0	0	0	6	0	0	0	0
g__Peptococcus	27	50	41	39	46	22	50	60	34	29	15	17	18	29	26	14	53	24	26	70	33	23	16	3	13	6	30	16	4	19	69	35	41	22	54	17	41	34	60	31
g__Peptoniphilus	0	0	0	0	0	0	0	0	0	0	0	0	0	20	7	6	0	12	0	0	0	0	0	0	0	0	0	0	0	0	10	0	0	2	0	0	0	0	0	0
g__Peptostreptococcaceae	0	0	0	0	0	0	0	0	0	0	0	0	0	21	2	7	3	2	4	0	0	0	0	0	0	0	0	0	0	0	6	0	0	0	0	0	0	0	0	0
g__Peptostreptococcus	3	0	0	0	0	0	0	5	2	0	3	0	0	212	6	12	0	0	4	2	7	0	0	0	0	19	0	0	2	0	12	3	0	6	3	0	0	5	5	0
g__Persicitalea	0	0	0	0	0	0	0	0	0	0	2	0	0	10	0	0	0	0	0	0	0	0	0	0	0	16	0	0	0	0	4	0	0	0	0	0	0	0	0	3
g__Phascolarctobacterium	0	0	0	0	0	0	0	0	0	0	0	0	0	3	2	0	0	0	2	0	0	0	0	0	0	0	0	0	235	0	0	0	0	0	0	0	0	2	0	0
g__Phreatobacter	0	0	0	0	0	0	0	0	0	0	0	0	0	0	0	0	0	0	0	0	0	0	0	0	0	6	0	0	0	0	0	0	0	0	0	0	0	0	0	0
g__Plasticicumulans	0	2	0	0	0	0	0	5	9	0	5	8	8	54	6	6	9	6	5	0	0	0	3	0	0	101	0	4	0	3	43	18	0	6	6	7	0	5	12	11
g__Porphyromonadaceae	0	0	0	0	0	0	0	0	0	0	0	0	17	245	46	71	5	12	0	0	0	0	0	0	0	0	0	0	0	0	162	0	6	11	0	0	0	0	35	0
g__Porphyromonas	0	0	0	0	3	0	0	0	5	0	4	5	75	1467	116	253	33	125	77	0	0	0	0	0	0	2	0	0	0	0	507	8	25	49	10	6	0	23	88	8
g__Prevotella	0	0	0	2	0	5	0	0	0	0	2	4	11	348	16	32	7	27	0	3	0	0	0	0	0	0	0	0	1171	0	78	0	0	7	3	0	0	5	6	0
g__Prevotellaceae_Ga6A1_group	0	0	0	2	0	0	0	12	0	0	0	0	0	0	0	37	0	0	0	0	0	0	0	0	0	0	4	0	10	0	0	0	0	0	0	0	0	0	0	0
g__Prevotellaceae_NK3B31_group	3	0	5	0	0	11	8	8	0	4	0	0	0	8	0	0	0	0	0	0	0	7	0	0	0	5	0	0	22	0	0	0	0	0	0	0	0	0	0	0
g__Prevotellaceae_UCG-001	0	7	9	11	3	5	5	0	8	9	0	0	0	12	0	22	0	2	0	0	3	6	8	0	0	58	9	14	31	5	11	0	0	0	0	0	0	0	0	0
g__Prevotellaceae_UCG-003	0	2	0	0	0	0	0	0	0	0	0	0	0	3	0	0	0	0	0	0	0	0	0	0	0	0	0	0	0	0	0	0	0	0	0	0	0	0	0	0
g__Prevotellaceae_UCG-004	4	0	0	0	0	0	0	0	0	0	0	0	0	0	0	0	0	0	0	0	0	0	0	0	0	0	0	0	0	0	0	0	0	0	0	0	0	0	0	0
g__Proteiniphilum	0	0	0	0	0	0	0	0	0	0	0	0	0	0	0	2	0	0	0	0	0	0	0	0	0	0	0	0	0	0	0	0	0	0	0	0	0	0	0	0
g__Proteocatella	0	0	0	0	0	0	0	0	0	0	0	0	0	0	0	3	0	0	0	0	0	0	0	0	0	0	0	0	0	0	0	0	0	3	0	0	0	0	0	0
g__Proteus	0	0	0	0	0	0	0	0	0	0	0	0	0	0	0	0	0	2	0	0	0	0	0	0	0	0	0	0	2	0	0	0	0	0	0	0	0	0	0	0
g__Pseudogracilibacillus	0	0	0	0	0	0	0	0	0	0	0	0	0	17	0	0	0	0	0	0	0	0	0	0	0	0	0	0	0	0	0	0	0	0	0	0	0	0	0	0
g__Pseudomonas	16	0	0	0	0	0	0	0	17	0	0	42	5	5	0	31	0	6	0	4	0	0	0	0	0	0	0	3	0	0	0	5	0	0	0	2	0	0	0	0
g__Pseudoxanthomonas	0	0	0	3	0	0	0	8	3	0	5	6	8	71	8	13	9	0	6	7	0	0	0	0	0	85	2	2	0	0	25	10	7	4	3	11	0	7	6	4
g__Psychrobacter	0	0	0	0	0	0	0	0	0	0	0	0	0	56	0	8	0	5	30	0	0	0	0	0	0	0	0	0	0	0	8	0	0	6	0	0	0	0	0	0
g__Quinella	0	0	0	0	0	0	0	0	0	0	0	0	0	0	0	11	0	0	0	0	0	0	0	0	0	4	0	0	0	0	0	0	0	0	0	0	0	0	0	0
g__RBG-13-54-9	0	0	0	0	0	0	0	0	0	0	0	0	0	0	0	0	0	0	0	0	0	0	0	0	0	2	0	0	0	0	0	0	0	0	0	0	0	0	0	0
g__RF39	217	90	173	150	131	499	155	180	288	229	170	136	93	54	196	76	76	62	118	155	122	324	79	36	423	93	206	356	363	260	28	358	134	83	578	94	136	109	97	175
g__Ralstonia	0	0	0	0	0	0	0	0	2	0	0	0	0	0	0	0	0	0	0	0	0	0	0	0	0	0	0	0	0	0	0	0	0	0	0	0	0	0	0	0
g__Raoultella	47	0	0	0	0	0	0	0	70	0	0	242	0	0	0	149	0	0	0	0	25	0	0	0	0	0	0	0	0	0	0	0	0	0	0	0	0	0	0	0
g__Rhodococcus	0	0	0	2	0	0	0	0	0	0	0	0	0	0	0	0	0	0	0	0	0	0	0	0	0	0	0	0	0	0	0	0	0	0	0	0	0	0	0	0
g__Rhodovastum	0	0	0	0	0	0	0	0	0	0	0	0	0	2	0	0	0	0	0	0	0	0	0	0	0	0	0	0	0	0	0	0	0	0	0	0	0	0	0	0
g__Rikenella	0	0	0	0	0	0	0	0	0	0	0	0	0	0	0	0	0	0	0	0	0	0	2	0	0	0	0	0	0	0	0	0	0	0	4	0	0	0	0	0
g__Rikenellaceae_RC9_gut_group	0	0	0	0	0	0	0	0	0	0	0	0	25	10	0	0	0	2	13	0	0	3	0	0	0	0	0	0	0	13	15	3	0	0	0	0	0	0	0	0
g__Romboutsia	0	0	0	4	4	0	0	0	0	0	0	0	0	10	0	24	0	0	0	0	0	0	0	0	0	4	0	0	42	0	0	0	0	0	0	0	0	0	0	0
g__Roseburia	2345	1581	8542	3501	3746	2214	3522	2070	1689	2105	1782	1742	3807	717	1898	1096	2582	1600	2674	2028	2198	1882	4564	634	5242	1188	3384	2433	6173	2693	1480	2890	2305	1482	2346	1698	2390	2464	1158	1700
g__Roseimarinus	0	0	0	0	0	0	0	0	0	0	0	0	2	0	0	0	0	0	0	0	0	0	0	0	0	0	0	0	0	0	0	0	0	0	0	0	0	0	0	0
g__Roseisolibacter	0	0	0	0	0	0	0	0	0	0	0	0	0	0	0	0	0	0	0	0	0	0	0	0	0	0	0	0	2	0	0	0	0	0	0	0	0	0	0	0
g__Roseomonas	0	0	0	0	0	0	0	0	0	0	0	0	0	0	0	0	0	0	0	2	0	0	0	0	0	0	0	0	0	0	0	0	0	0	0	0	0	0	0	0
g__Rothia	0	0	0	0	0	0	0	0	0	0	0	0	0	53	0	16	0	0	0	0	8	0	0	0	0	7	0	0	3	0	11	0	0	0	0	0	0	0	0	0
g__Ruminococcaceae	170	47	18	135	262	44	67	142	103	113	29	48	15	28	28	61	35	37	38	96	76	41	83	14	184	44	170	257	160	17	72	131	73	98	242	122	71	244	107	60
g__Ruminococcus	6332	2102	2217	2780	4305	3360	1702	2730	3116	4204	4348	3336	2834	3026	4079	1789	1962	4855	1891	2707	4927	5524	1638	1200	4840	1123	1464	2346	3895	3270	1205	5837	1571	3185	4987	3363	1492	2509	989	3640
g__S5-A14a	0	0	0	0	0	0	0	0	0	0	0	0	0	72	0	16	0	10	0	0	0	0	0	0	0	0	0	0	0	0	9	0	0	2	0	0	0	0	0	0
g__SBR1031	0	0	0	0	0	0	0	0	0	0	0	0	0	5	0	0	0	0	0	0	0	0	0	0	0	0	0	0	0	0	0	0	0	0	0	0	0	0	0	0
g__SC-I-84	0	0	0	0	0	0	0	0	0	0	0	0	0	5	0	0	0	0	0	0	0	0	0	0	0	0	0	0	0	0	0	0	0	0	0	0	0	0	0	0
g__SJA-28	0	0	0	0	0	0	0	0	0	0	0	5	0	12	3	0	0	0	0	0	0	0	0	0	0	15	0	0	0	0	5	0	0	0	0	0	0	0	2	0
g__SM1A02	0	0	0	0	0	0	0	0	0	0	0	0	0	2	0	0	0	0	0	0	0	0	0	0	0	14	0	0	0	0	0	0	3	0	0	0	0	3	0	0
g__Saccharimonadales	0	0	0	0	0	0	0	0	0	2	3	2	3	14	0	0	4	0	0	0	0	0	0	0	0	0	0	0	0	0	10	0	0	0	0	0	0	0	7	2
g__Saccharopolyspora	0	0	0	0	0	0	0	0	0	0	0	0	0	0	0	0	0	0	0	0	0	0	0	0	0	0	0	2	0	0	0	0	0	0	0	0	0	0	0	0
g__Savagea	0	0	0	0	0	0	0	5	0	0	0	0	0	24	0	8	0	0	0	0	0	0	0	0	0	0	0	0	0	0	0	0	0	0	0	0	0	0	8	0
g__Sediminispirochaeta	0	0	0	0	0	0	0	0	0	0	0	0	5	36	7	0	2	0	0	0	0	0	0	0	0	0	0	0	0	0	4	0	0	0	0	0	0	0	0	0
g__Selenomonas	0	0	0	0	0	0	0	0	0	0	0	0	0	18	0	0	0	0	0	0	0	0	0	0	0	0	0	0	0	0	11	0	0	0	0	0	0	0	0	0
g__Serratia	0	0	0	0	0	0	0	0	0	4	0	3	0	4	0	0	2	0	0	0	0	0	0	0	0	15	0	0	0	0	6	0	0	0	0	0	0	0	2	0
g__Sneathia	0	0	0	0	0	0	0	0	0	0	0	3	3	25	3	3	2	0	3	0	0	0	0	0	0	0	0	0	0	0	7	0	0	0	0	0	0	0	0	0
g__Solibacillus	0	0	0	0	0	0	0	0	0	0	0	0	16	36	15	18	8	0	0	0	0	0	0	0	3	0	0	0	0	0	0	0	0	0	0	0	0	0	0	0
g__Solobacterium	0	0	2	0	0	0	0	0	0	0	0	0	0	10	0	0	0	0	0	0	0	0	0	0	0	0	0	0	0	0	0	0	0	0	0	0	0	0	0	0
g__Sphingobacterium	0	0	0	0	0	0	0	0	6	0	0	33	0	0	0	13	0	0	0	0	0	0	0	0	0	0	0	0	0	0	0	0	0	0	0	0	0	0	3	0
g__Sphingomonas	0	0	0	0	0	0	0	0	0	0	0	0	0	0	0	0	0	0	0	0	0	0	0	0	0	0	0	0	3	0	0	0	0	0	0	0	0	0	0	0
g__Sporosarcina	0	0	0	0	0	0	0	0	0	0	0	0	0	47	0	3	0	0	0	0	0	0	0	0	0	0	6	0	0	0	0	0	0	0	0	0	0	0	10	0
g__Staphylococcus	98	24	20	60	7	24	22	310	200	49	177	237	182	3494	229	302	153	120	192	108	317	63	44	0	60	288	226	140	72	45	696	208	150	152	111	143	175	129	259	181
g__Stenotrophomonas	127	0	0	0	0	0	0	0	148	0	0	638	3	0	0	365	0	15	0	0	8	0	0	0	0	3	0	0	0	0	7	0	0	0	0	0	7	0	0	0
g__Streptococcus	280	95	199	222	132	528	102	159	638	214	220	227	285	3114	377	228	312	184	330	289	262	281	135	0	116	379	204	321	203	220	1124	389	184	289	213	184	284	214	340	282
g__Streptomyces	0	0	0	0	0	0	0	0	0	0	0	0	0	0	0	0	0	0	0	0	0	0	0	0	0	0	0	0	0	3	0	0	0	0	0	0	0	0	0	0
g__Subdoligranulum	0	0	0	0	0	0	0	0	0	0	0	0	0	0	0	0	0	0	0	0	0	0	2	0	0	0	0	0	0	0	0	0	0	0	0	0	0	0	0	0
g__Subgroup_7	0	0	0	0	0	0	0	0	0	0	0	0	0	5	0	0	0	0	0	0	0	0	0	0	0	0	0	0	0	0	0	0	0	0	0	0	0	0	0	0
g__Succiniclasticum	0	0	0	0	0	0	0	0	0	0	0	0	15	122	19	30	0	14	16	0	0	0	0	0	0	0	0	0	0	0	48	0	0	13	0	0	0	0	0	0
g__Succinivibrio	0	0	0	0	0	0	0	0	0	0	0	0	0	0	0	0	0	0	0	0	0	0	0	0	0	0	0	0	0	0	2	0	0	0	0	0	0	0	0	0
g__Tannerella	0	0	0	0	0	0	0	0	0	0	0	0	0	0	0	0	0	0	0	0	0	0	0	0	0	0	0	0	0	0	6	0	0	0	0	0	0	0	0	0
g__Tannerellaceae	0	0	0	0	0	0	0	3	0	0	0	0	0	0	0	0	0	2	0	0	0	0	0	0	0	0	0	0	0	0	0	0	0	0	0	0	0	0	0	0
g__Tepidimicrobium	0	0	0	0	0	0	0	0	0	0	0	0	0	40	0	5	0	0	0	0	0	0	0	0	0	0	0	0	0	0	11	0	0	0	0	0	0	0	0	0
g__Thermus	0	0	0	0	0	0	0	0	0	0	0	0	0	0	0	0	0	0	0	0	0	0	0	0	0	2	2	0	0	0	0	0	0	0	0	0	0	0	0	0
g__Tissierella	0	0	0	0	0	0	0	0	0	0	0	0	0	51	9	8	0	0	0	0	0	0	0	0	0	0	0	0	0	0	0	0	0	0	0	0	0	0	0	0
g__Treponema	0	0	0	0	0	0	0	0	0	0	0	0	22	848	80	69	2	3	0	0	0	0	0	0	0	0	0	0	0	0	500	0	3	10	0	2	0	0	0	0
g__Trueperella	0	0	0	0	0	0	0	0	0	0	0	0	0	6	0	0	0	0	0	0	0	0	0	0	0	0	0	0	0	0	0	0	0	0	0	0	0	0	0	0
g__Turicibacter	0	0	0	0	0	0	0	0	0	0	0	0	0	0	0	12	0	0	0	0	0	0	0	0	0	0	0	0	13	0	0	0	0	0	0	0	0	0	0	0
g__Tuzzerella	179	214	223	501	565	178	580	306	150	381	242	97	146	220	132	233	590	201	521	132	190	113	470	25	162	101	421	176	146	275	533	207	503	171	239	169	557	314	424	200
g__Tyzzerella	200	87	342	112	130	136	232	230	258	389	230	113	113	53	160	91	220	222	173	56	164	158	149	67	561	124	243	234	404	100	237	419	648	109	217	142	449	282	411	236
g__UBA1819	7	20	44	47	90	53	40	42	16	44	28	34	60	26	37	15	61	38	114	41	79	31	68	19	31	18	58	36	31	70	32	43	60	48	28	60	24	73	53	40
g__UCG-003	111	0	238	290	272	0	606	19	10	104	181	38	82	84	76	22	680	70	950	48	40	20	427	0	116	33	297	79	19	222	228	72	101	190	113	254	226	423	165	56
g__UCG-005	101	96	172	150	168	83	146	457	141	221	115	320	124	201	142	106	252	335	139	788	247	118	186	9	627	98	131	322	648	152	185	693	250	625	582	242	256	378	220	164
g__UCG-008	0	0	0	0	0	0	0	0	0	0	0	0	0	0	0	0	0	0	0	0	0	0	0	0	0	0	0	0	4	0	0	0	0	0	0	0	0	0	0	0
g__UCG-009	145	139	371	281	386	232	262	124	109	373	164	117	446	146	156	174	266	261	501	116	295	274	417	72	326	99	451	164	133	212	395	428	375	222	525	437	400	442	254	226
g__UCG-010	633	150	139	221	247	358	153	398	560	596	454	565	502	424	500	704	172	761	288	315	480	848	127	111	565	267	214	529	601	252	110	761	338	435	433	270	153	148	140	287
g__Veillonella	0	0	10	8	0	18	0	17	14	4	17	10	16	599	25	13	27	10	13	5	32	7	6	0	0	58	10	12	36	9	87	18	8	7	10	6	0	5	17	16
g__Veillonellaceae	0	0	0	0	0	0	0	0	0	0	0	0	0	65	0	0	0	0	0	0	0	0	0	0	0	0	0	0	0	0	4	0	0	0	0	0	0	0	0	0
g__W5053	0	0	0	0	0	0	0	0	2	0	0	0	3	125	27	34	3	20	17	0	0	0	0	0	0	0	0	0	0	0	69	0	0	3	0	0	2	0	4	0
g__WCHB1-41	0	0	0	0	0	0	0	0	0	0	0	0	0	0	0	3	0	0	0	0	0	0	0	0	0	0	0	0	0	0	0	0	0	0	0	0	0	0	0	0
g__Weissella	0	74	0	6	63	426	58	0	2	0	0	5	0	0	0	3	0	3	0	0	8	0	96	99	0	87	207	0	0	420	0	0	0	0	0	0	0	0	0	0
g__Xanthobacter	0	0	0	0	0	0	0	0	0	0	0	0	0	0	0	0	0	0	0	0	0	0	0	0	0	0	0	0	0	0	0	0	0	0	2	0	0	0	0	0
g__Zoogloea	0	0	0	0	0	0	0	0	0	0	0	3	0	0	0	0	0	0	0	0	0	0	0	0	0	0	0	0	0	0	4	0	0	0	0	0	0	0	0	0
g__[Eubacterium]_brachy_group	9	4	34	25	39	8	22	13	5	0	28	8	22	31	7	13	22	13	19	25	0	15	44	0	11	0	32	22	29	32	22	22	22	23	33	17	46	48	23	25
g__[Eubacterium]_coprostanoligenes_group	19	81	50	34	117	911	82	13	343	291	55	38	43	106	41	29	62	25	45	47	108	15	43	0	53	46	29	62	146	83	40	55	58	20	95	42	66	104	32	93
g__[Eubacterium]_hallii_group	0	0	0	0	0	0	0	0	0	0	0	0	0	0	0	0	0	0	0	0	0	0	0	0	0	0	0	0	4	0	0	0	0	0	0	0	0	0	0	0
g__[Eubacterium]_nodatum_group	171	145	115	271	187	661	108	284	355	277	143	65	168	131	256	122	187	178	233	643	135	367	120	53	238	234	237	216	213	379	91	201	141	486	789	367	155	262	184	200
g__[Eubacterium]_oxidoreducens_group	0	0	0	0	0	0	0	0	0	0	0	0	0	0	0	3	0	3	0	0	0	0	0	0	0	0	3	0	3	0	0	0	0	0	0	0	0	0	0	0
g__[Eubacterium]_siraeum_group	91	18	71	23	26	64	16	21	56	111	299	42	67	39	25	30	36	40	54	15	56	54	95	17	175	45	51	80	184	55	31	57	266	36	49	20	64	61	84	111
g__[Eubacterium]_ventriosum_group	588	294	179	340	366	841	142	92	765	323	348	557	192	358	328	382	89	240	150	622	320	686	266	96	240	250	199	614	494	466	95	318	204	181	630	281	221	247	164	252
g__[Eubacterium]_xylanophilum_group	1489	1325	2863	1848	2363	4025	1912	2831	1384	2558	2299	2033	1929	1859	2054	1265	3748	1290	2688	826	1755	2705	2976	769	3612	986	3068	1999	4239	1189	2459	1959	3492	1039	2231	1983	2997	2134	3247	2801
g__[Ruminococcus]_torques_group	0	0	0	0	0	0	0	0	0	0	0	0	0	0	0	0	0	0	0	0	0	0	0	0	0	6	0	0	0	0	0	0	0	0	0	0	0	0	0	0
g__uncultured	9519	6517	12627	11209	12623	7857	12147	10633	9597	12441	9177	7112	8839	6918	9355	6518	13685	8323	10729	6153	7997	10976	9238	1788	14016	7011	12120	15174	12635	8530	9656	10675	9663	8579	7801	7456	11330	10411	10805	9149
